# Supplementary material for: Textile Waste-Derived Cobalt Nanoparticles Embedded in Active Carbon Fiber for Efficient Activation of Peroxymonosulfate to Remove Organic Pollutants
Source: Nanomaterials (Basel). 2023 Oct 8;13(19):2724. doi: 10.3390/nano13192724 (PMC10574149; doi:10.3390/nano13192724)
Supplement: Supplementary file 1 [file nanomaterials-13-02724-s001.zip]

Archive with 1 entries (1 files):
- nanomaterials-2605337-supplementary.pdf
